# Supplementary material for: Quantitative histological models suggest endothermy in plesiosaurs
Source: PeerJ. 2018 Jun 6;6:e4955. doi: 10.7717/peerj.4955 (PMC5994164; doi:10.7717/peerj.4955)
Supplement: Supplemental Information 2 [file peerj-06-4955-s002.nex]

#NEXUS


BEGIN TAXA;
	TITLE Untitled_Block_of_Taxa;
	DIMENSIONS NTAX=24;
	TAXLABELS
		Microcebus Cavia Mus Neustico Anaro Notho Pisto Plesio Rhaetico Elasmo Crypto Trachemys Pelodiscus Chelodina Lacerta Podarcis Varanusexa Varanusnil Crocodylus Struthio Dromaius Anas Streptopelia Turdus 
	;
END;


begin TREES;

	TRANSLATE
		1 Microcebus,
		2 Cavia,
		3 Mus,
		4 Neustico,
		5 Anaro,
		6 Notho,
		7 Pisto,
		8 Plesio,
		9 Rhaetico,
		10 Elasmo,
		11 Crypto,
		12 Trachemys,
		13 Pelodiscus,
		14 Chelodina,
		15 Lacerta,
		16 Podarcis,
		17 Varanusexa,
		18 Varanusnil,
		19 Crocodylus,
		20 Struthio,
		21 Dromaius, 	
    22 Anas,
    23 Streptopelia
    24 Turdus;


	TREE 'Edited, based on Edited, based on Default Symmetrical Tree++' = ((1:61.6,(2:56,3:56):5.6):256.4,((((4:1,5:6):1,(6:1,(7:1,(8:12,(9:2,(10:52,11:17):24):1):39):2):1):6,((15:17,16:17):138,(17:17,18:17):138):98):2.9,((14:151.7,(12:124,13:124):27.7):102.3,(19:247.1,((20:70,21:70):42,(22:77,(23:70,24:70):7):35):135.1):6.9):1.9):62.1);
end;
