# Supplementary material for: Quantitative histological models suggest endothermy in plesiosaurs
Source: PeerJ. 2018 Jun 6;6:e4955. doi: 10.7717/peerj.4955 (PMC5994164; doi:10.7717/peerj.4955)
Supplement: Supplemental Information 3 [file peerj-06-4955-s003.nex]

#NEXUS


BEGIN TAXA;
	TITLE Untitled_Block_of_Taxa;
	DIMENSIONS NTAX=22;
	TAXLABELS
		Pleurodeles Microcebus Cavia Mus Neustico Anaro Notho Pisto Plesio Rhaetico Elasmo Crypto Zootoca Podarcis Varanusexa Varanusnil Chelodina Pelodiscus Trachemys Crocodylus Anas Gallus 
	;
END;


begin TREES;

	TRANSLATE
		1 Pleurodeles,
		2 Microcebus,
		3 Cavia,
		4 Mus,
		5 Neustico,
		6 Anaro,
		7 Notho,
		8 Pisto,
		9 Plesio,
		10 Rhaetico,
		11 Elasmo,
		12 Crypto,
		13 Zootoca,
		14 Podarcis,
		15 Varanusexa,
		16 Varanusnil,
		17 Chelodina,
		18 Pelodiscus,
		19 Trachemys,
		20 Crocodylus,
		21 Anas, 	
    22 Gallus;


	TREE 'Edited, based on Edited, based on Default Symmetrical Tree++' = (1:337,((2:61.6,(3:56,4:56):5.6):256.4,((((5:6,6:1):1,(7:1,(8:1,(9:12,(10:2,(11:52,12:17):24):1):39):2):1):6,((13:5,14:5):150,(15:17,16:17):138):98):2.9,((17:151.7,(18:124,19:124):27.7):102.3,(20:247.1,(21:66,22:66):181.1):6.9):1.9):62.1):19);
end;
